# Supplementary material for: Genetic Associations with Non-Syndromic Cleft Lip/Palate and Dental Caries in Kuwaiti Patients: A Case–Control Study
Source: Dent J (Basel). 2026 Jan 13;14(1):54. doi: 10.3390/dj14010054 (PMC12839555; doi:10.3390/dj14010054)
Supplement: Supplementary file 1 [file dentistry-14-00054-s001.zip]

Archive with 1 entries (1 files):
- dentistry-3893107-supplementary.pdf
